# Supplementary material for: Mineral-Targeted Microbial Enhanced Oil Recovery
Source: Microorganisms. 2025 Nov 27;13(12):2706. doi: 10.3390/microorganisms13122706 (PMC12735141; doi:10.3390/microorganisms13122706)
Supplement: Supplementary file 1 [file microorganisms-13-02706-s001.zip]

Archive with 1 entries (1 files):
- microorganisms-3889333-supplementary.pdf
